# Supplementary material for: G6PD Deficiency Is Crucial for Insulin Signaling Activation in Skeletal Muscle
Source: Int J Mol Sci. 2022 Jul 4;23(13):7425. doi: 10.3390/ijms23137425 (PMC9267066; doi:10.3390/ijms23137425)
Supplement: Supplementary file 1 [file ijms-23-07425-s001.zip]

Archive with 1 entries (1 files):
- ijms-1797468-supplementary.pdf
